# Supplementary material for: A B Cell Epitope Peptide Derived from the Major Grass Pollen Allergen Phl p 1 Boosts Allergen-Specific Secondary Antibody Responses without Allergen-Specific T Cell Help
Source: J Immunol. 2017 Jan 16;198(4):1685–95. doi: 10.4049/jimmunol.1501741 (PMC5292585; doi:10.4049/jimmunol.1501741)
Supplement: Data Supplement [file JI_1501741.zip]

Archive with 2 entries (2 files):
- JI_1501741_Supplemental_Figures_1.pdf
- manifest.xml
